# Supplementary material for: Predicting bacterial interaction outcomes from monoculture growth and supernatant assays
Source: ISME Commun. 2024 Mar 27;4(1):ycae045. doi: 10.1093/ismeco/ycae045 (PMC11287475; doi:10.1093/ismeco/ycae045)
Supplement: StatisticalAnalysis_ISMEComms_Schmitz_etal_ycae045 [file statisticalanalysis_ismecomms_schmitz_etal_ycae045.xlsx]

## Sheet: Overview
Overview
This file contains all the statistical analysis done for "Predicting bacterial interaction outcomes from monoculture growth and supernatant assays" by Désirée A. Schmitz, Tobias Wechslea, Ingrid Mignot & Rolf Kümmerli.
This sheet provides an overview of the statistical analyses and how they link to the figures in the above-mentioned paper.
Figure	Table	Table description	Statistical analysis
1	S1	Monoculture growth differences	ANOVA statistics and post-hoc pairwise comparisons of the different growth parameters and media for all species
2	S2	Growth differences in conditioned medium (supernatant)	ANOVA statistics and post-hoc pairwise comparisons of the different growth parameters, two different media and in conditioned medium from each species
3 & S10	S3	Fitness comparison in co-culture	Wilcoxon signed rank tests
4	S4	Calculations for species rank orders	-
6	S5	Growth differences in 3- and 4-species co-cultures	Pairwise comparisons using Wilcoxon signed rank test

## Sheet: Table S1
Table S1: Monoculture growth differences
For the four bacterial species in LB and GIM
Mixed linear model
lme4::lmer(GrowthParameter^x ~ Species + (1|ExpDate:Species), REML = FALSE, data)								1/Tmid = inverse of time to mid-exponential phase
								LB = Luria Bertani
								GIM = Grace's insect medium
ANOVA for the explanatory variable Species								x = best transformation of the response variable to meet normally distributed residuals using the function rcompanion::transformTukey for a normal distribution
(Analysis of Deviance Table, Type II Wald chisquare tests)								SE = Standard error
Medium	Growth parameter	x	Df	Chisquared	p-value			Df = Degrees of freedom
LB	1/Tmid	0.975	414.24	3	<2.2e-16			B = B. cenocepacia
LB	Maximum growth rate	0.025	68.156	3	1.06e-14			C = C. sakazakii
LB	AUC	1.5	21.702	3	7.523e-05			K = K. michiganensis
GIM	1/Tmid	0.5	2473.2	3	<2.2e-16			P = P. aeruginosa
GIM	Maximum growth rate	1.95	123.75	3	<2.2e-16
GIM	AUC	2.3	156.18	3	<2.2e-16
Tukey method
post-hoc pairwise comparisons using the "pairs" function from the "emmeans" package
Degrees-of-freedom method: kenward-roger
P value adjustment: tukey method for comparing a family of 4 estimates
Medium	Growth parameter	Contrast	Estimate	SE	Df	t-ratio	p-value
LB	1/Tmid	B - C	-0.152	0.00931	17.9	-16.331	<0.0001
LB	1/Tmid	B - K	-0.0892	0.00937	18.1	-9.519	<0.0001
LB	1/Tmid	B - P	-0.0609	0.00934	18	-6.523	<0.0001
LB	1/Tmid	C - K	0.0627	0.00931	17.9	6.743	<0.0001
LB	1/Tmid	C - P	0.0911	0.00927	17.8	9.82	<0.0001
LB	1/Tmid	K - P	0.0283	0.00934	18	3.03	0.0331
GIM	1/Tmid	B - C	-0.1827	0.00399	9.82	-45.789	<0.0001
GIM	1/Tmid	B - K	-0.0874	0.00408	11.01	-21.41	<0.0001
GIM	1/Tmid	B - P	-0.0995	0.00399	9.82	-24.928	<0.0001
GIM	1/Tmid	C - K	0.0954	0.00408	11.01	23.378	<.0001
GIM	1/Tmid	C - P	0.0833	0.00399	9.82	20.86	<.0001
GIM	1/Tmid	K - P	-0.0121	0.00408	11.01	-2.974	0.053
LB	Maximum growth rate	B - C	-0.01611	0.00384	17.8	-4.199	0.0028
LB	Maximum growth rate	B - K	-0.01185	0.00385	18	-3.079	0.0301
LB	Maximum growth rate	B - P	-0.02556	0.00384	17.9	-6.652	<0.0001
LB	Maximum growth rate	C - K	0.00425	0.00384	17.8	1.109	0.6889
LB	Maximum growth rate	C - P	-0.00945	0.00383	17.8	-2.47	0.0998
LB	Maximum growth rate	K - P	-0.01371	0.00384	17.9	-3.567	0.0109
GIM	Maximum growth rate	B - C	-0.06395	0.00906	17.7	-7.062	<0.0001
GIM	Maximum growth rate	B - K	-0.002	0.00908	17.8	-0.22	0.9961
GIM	Maximum growth rate	B - P	-0.05404	0.00906	17.7	-5.967	0.0001
GIM	Maximum growth rate	C - K	0.06195	0.00908	17.8	6.823	<0.0001
GIM	Maximum growth rate	C - P	0.00991	0.00906	17.7	1.095	0.6972
GIM	Maximum growth rate	K - P	-0.05204	0.00908	17.8	-5.731	0.0001
LB	AUC	B - C	-7.08	7.79	17.9	-0.91	0.8
LB	AUC	B - K	-24.58	7.8	18	-3.15	0.0259
LB	AUC	B - P	-23.24	7.8	17.9	-2.981	0.0367
LB	AUC	C - K	-17.5	7.79	17.9	-2.247	0.1485
LB	AUC	C - P	-16.16	7.78	17.9	-2.077	0.1984
LB	AUC	K - P	1.34	7.8	17.9	0.172	0.9981
GIM	AUC	B - C	-2229	233	17.5	-9.56	<0.0001
GIM	AUC	B - K	-859	234	17.7	-3.67	0.0088
GIM	AUC	B - P	-1691	233	17.5	-7.25	<0.0001
GIM	AUC	C - K	1370	234	17.7	5.852	0.0001
GIM	AUC	C - P	539	233	17.5	2.31	0.1337
GIM	AUC	K - P	-831	234	17.7	-3.551	0.0114

## Sheet: Table S2
Table S2: Growth differences in conditioned medium (supernatant)
Monoculture growth in a control medium (NaCl) and conditioned medium of each species in LB and GIM
Mixed linear model
lme4::lmer(GrowthParameter^x ~ Medium + (1|ExpDate:Original_Medium), REML = FALSE, data)								1/Tmid = inverse of time to mid-exponential phase
								LB = Luria Bertani
								GIM = Grace's insect medium
ANOVA for the explanatory variable Medium								x = best transformation of the response variable to meet normally distributed residuals using the function rcompanion::transformTukey for a normal distribution
(Analysis of Deviance Table, Type II Wald chisquare tests)								SE = Standard error
Growth parameter	Species	x	Df	Chisquared	p-value			Df = Degrees of freedom
1/Tmid	B	4.575	376.73	11	< 2.2e-16			B = B. cenocepacia
1/Tmid	C	2.8	257.42	11	< 2.2e-16			C = C. sakazakii
1/Tmid	K	1.475	257.42	11	< 2.2e-16			K = K. michiganensis
1/Tmid	P	9.4	544.52	11	< 2.2e-16			P = P. aeruginosa
Maximum growth rate	B	0.275	775.43	11	< 2.2e-16
Maximum growth rate	C	0.275	312.48	11	< 2.2e-16
Maximum growth rate	K	0.8	897.89	11	< 2.2e-16
Maximum growth rate	P	0.075	1436.7	11	< 2.2e-16
AUC	B	0.35	2164.1	11	< 2.2e-16
AUC	C	-1*AUC^0.95	3328	11	< 2.2e-16
AUC	K	-1*AUC^1	1836.9	11	< 2.2e-16
AUC	P	-1*AUC^0.4	1290.2	11	< 2.2e-16
Tukey method
post-hoc pairwise comparisons using the "pairs" function from the "emmeans" package
Degrees-of-freedom method: kenward-roger
Growth parameter	Species	Original medium	Contrast NaCl vs Supernatant from this species	Estimate	SE	Df	t-ratio	p-value	p-value adjusted with FDR
1/Tmid	B	GIM	B	-1.33e-06	4.6e-07	117.021	-2.89175	0.00457	0.00731
1/Tmid	B	GIM	C	7.92e-07	4.6e-07	117.021	1.72017	0.088	0.088
1/Tmid	B	GIM	K	4.78e-06	4.73e-07	117.077	10.0913	1.31e-17	1.05e-16
1/Tmid	B	GIM	P	-1.52e-06	4.6e-07	117.021	-3.29402	0.00131	0.00261
1/Tmid	B	LB	B	-1e-06	4.85e-07	117.021	-2.07032	0.0406	0.0464
1/Tmid	B	LB	C	1.24e-06	4.85e-07	117.021	2.55913	0.0118	0.0157
1/Tmid	B	LB	K	-2.25e-06	4.85e-07	117.021	-4.63081	9.51e-06	2.64e-05
1/Tmid	B	LB	P	2.24e-06	4.85e-07	117.021	4.62112	9.89e-06	2.64e-05
1/Tmid	C	GIM	B	0.00147	0.00102	122.676	1.44534	0.151	0.172
1/Tmid	C	GIM	C	0.00566	0.00105	122.756	5.39878	3.33e-07	1.33e-06
1/Tmid	C	GIM	K	0.00861	0.000997	122.762	8.64083	2.49e-14	1.99e-13
1/Tmid	C	GIM	P	-0.00126	0.00105	122.756	-1.20584	0.23	0.23
1/Tmid	C	LB	B	0.00193	0.000997	122.841	1.938	0.0549	0.0879
1/Tmid	C	LB	C	-0.00313	0.00111	123.104	-2.83328	0.00539	0.0108
1/Tmid	C	LB	K	-0.00384	0.000972	122.676	-3.94754	0.000132	0.000352
1/Tmid	C	LB	P	0.00185	0.00106	122.69	1.74976	0.0827	0.11
1/Tmid	K	GIM	B	-0.00374	0.00269	122.423	-1.38882	0.167	0.167
1/Tmid	K	GIM	C	0.0135	0.00262	122.823	5.15683	9.76e-07	1.95e-06
1/Tmid	K	GIM	K	0.017	0.00269	122.423	6.31735	4.47e-09	1.19e-08
1/Tmid	K	GIM	P	-0.00693	0.00262	122.823	-2.64164	0.00932	0.0124
1/Tmid	K	LB	B	0.00635	0.00269	122.423	2.36191	0.0198	0.0226
1/Tmid	K	LB	C	0.0197	0.00257	122.77	7.6595	4.8e-12	1.92e-11
1/Tmid	K	LB	K	0.00898	0.00269	122.423	3.33791	0.00112	0.00179
1/Tmid	K	LB	P	0.0326	0.00257	122.77	12.6839	4.49e-24	3.59e-23
1/Tmid	P	GIM	B	5.53e-09	4.14e-10	115.054	13.3707	3.56e-25	1.42e-24
1/Tmid	P	GIM	C	4.08e-09	4.14e-10	115.054	9.855	5.57e-17	1.48e-16
1/Tmid	P	GIM	K	5.5e-09	4.03e-10	115.002	13.665	7.66e-26	6.13e-25
1/Tmid	P	GIM	P	-1.09e-09	4.27e-10	115.074	-2.5531	0.012	0.0192
1/Tmid	P	LB	B	-7.24e-10	4.03e-10	115.002	-1.79791	0.0748	0.0855
1/Tmid	P	LB	C	-9.32e-10	4.14e-10	115.052	-2.25273	0.0262	0.0349
1/Tmid	P	LB	K	-1.85e-09	4.03e-10	115.002	-4.5946	1.12e-05	2.24e-05
1/Tmid	P	LB	P	3.04e-11	4.46e-10	115.391	0.0680966	0.946	0.946
Maximum growth rate	B	GIM	B	-0.0359	0.00562	117.034	-6.37906	3.7e-09	4.93e-09
Maximum growth rate	B	GIM	C	-0.0247	0.00562	117.034	-4.39503	2.45e-05	2.8e-05
Maximum growth rate	B	GIM	K	0.0455	0.00578	117.05	7.86873	1.99e-12	3.98e-12
Maximum growth rate	B	GIM	P	-0.0469	0.00562	117.034	-8.33543	1.7e-13	6.82e-13
Maximum growth rate	B	LB	B	0.05	0.00593	117.034	8.42757	1.05e-13	6.82e-13
Maximum growth rate	B	LB	C	0.0479	0.00593	117.034	8.07608	6.71e-13	1.79e-12
Maximum growth rate	B	LB	K	0.0449	0.00593	117.034	7.56982	9.41e-12	1.51e-11
Maximum growth rate	B	LB	P	-0.00692	0.00593	117.034	-1.16807	0.245	0.245
Maximum growth rate	C	GIM	B	0.126	0.0108	122.831	11.6795	1.17e-21	9.4e-21
Maximum growth rate	C	GIM	C	0.0769	0.0111	122.901	6.92179	2.18e-10	8.72e-10
Maximum growth rate	C	GIM	K	0.0663	0.0106	122.907	6.26871	5.62e-09	1.5e-08
Maximum growth rate	C	GIM	P	0.0503	0.0111	122.901	4.5283	1.39e-05	2.77e-05
Maximum growth rate	C	LB	B	0.0153	0.0106	122.977	1.45124	0.149	0.171
Maximum growth rate	C	LB	C	-0.033	0.0117	123.209	-2.81366	0.0057	0.00912
Maximum growth rate	C	LB	K	-0.0123	0.0103	122.831	-1.19297	0.235	0.235
Maximum growth rate	C	LB	P	-0.0191	0.0112	122.844	-1.70051	0.0916	0.122
Maximum growth rate	K	GIM	B	-0.0107	0.00552	119.752	-1.93006	0.056	0.056
Maximum growth rate	K	GIM	C	0.0239	0.00539	120.144	4.44238	1.99e-05	2.66e-05
Maximum growth rate	K	GIM	K	-0.0372	0.00552	119.752	-6.72967	6.2e-10	2.48e-09
Maximum growth rate	K	GIM	P	-0.028	0.00539	120.144	-5.19494	8.48e-07	1.7e-06
Maximum growth rate	K	LB	B	0.0169	0.00552	119.752	3.0593	0.00274	0.00313
Maximum growth rate	K	LB	C	0.0278	0.00527	120.096	5.26924	6.12e-07	1.63e-06
Maximum growth rate	K	LB	K	0.0258	0.00552	119.752	4.66418	8.13e-06	1.3e-05
Maximum growth rate	K	LB	P	0.0481	0.00527	120.096	9.13178	1.99e-15	1.59e-14
Maximum growth rate	P	GIM	B	0.0734	0.00348	115.097	21.0665	2.67e-41	2.13e-40
Maximum growth rate	P	GIM	C	-0.0135	0.00348	115.097	-3.87087	0.00018	0.000289
Maximum growth rate	P	GIM	K	-0.0205	0.00339	115.079	-6.05225	1.83e-08	4.88e-08
Maximum growth rate	P	GIM	P	-0.0388	0.0036	115.104	-10.7784	3.76e-19	1.51e-18
Maximum growth rate	P	LB	B	0.00481	0.00339	115.079	1.42044	0.158	0.211
Maximum growth rate	P	LB	C	-0.00361	0.00348	115.096	-1.03518	0.303	0.346
Maximum growth rate	P	LB	K	-0.0159	0.00339	115.079	-4.69722	7.35e-06	1.47e-05
Maximum growth rate	P	LB	P	-0.000582	0.00376	115.212	-0.154863	0.877	0.877
AUC	B	GIM	B	-0.019	0.0219	117.033	-0.865219	0.389	0.444
AUC	B	GIM	C	-0.057	0.0219	117.033	-2.60172	0.0105	0.014
AUC	B	GIM	K	0.507	0.0225	117.048	22.4982	2.55e-44	2.04e-43
AUC	B	GIM	P	0.103	0.0219	117.033	4.71404	6.76e-06	1.08e-05
AUC	B	LB	B	0.334	0.0231	117.033	14.4749	7.64e-28	2.04e-27
AUC	B	LB	C	0.206	0.0231	117.033	8.90899	7.97e-15	1.59e-14
AUC	B	LB	K	0.378	0.0231	117.033	16.3853	4.45e-32	1.78e-31
AUC	B	LB	P	-0.000336	0.0231	117.033	-0.0145555	0.988	0.988
AUC	C	GIM	B	-10.1	0.278	126.941	-36.1494	1.11e-68	8.84e-68
AUC	C	GIM	C	-3.87	0.286	126.957	-13.5004	2.63e-26	7.02e-26
AUC	C	GIM	K	-3.13	0.272	126.959	-11.4822	2.28e-21	4.56e-21
AUC	C	GIM	P	-8.46	0.286	126.957	-29.537	9.92e-59	3.97e-58
AUC	C	LB	B	-0.372	0.265	126.941	-1.4005	0.164	0.164
AUC	C	LB	C	-0.624	0.28	126.958	-2.22971	0.0275	0.0315
AUC	C	LB	K	-0.998	0.265	126.941	-3.7599	0.000258	0.000344
AUC	C	LB	P	-1.08	0.28	126.958	-3.8699	0.000173	0.000277
AUC	K	GIM	B	0.425	0.468	118.995	0.906722	0.366	0.419
AUC	K	GIM	C	-2.88	0.457	119.135	-6.30108	5.16e-09	4.13e-08
AUC	K	GIM	K	-0.554	0.468	118.995	-1.18248	0.239	0.319
AUC	K	GIM	P	2.72	0.457	119.135	5.96284	2.6e-08	1.04e-07
AUC	K	LB	B	-0.967	0.468	118.995	-2.06388	0.0412	0.0659
AUC	K	LB	C	0.214	0.447	119.122	0.478248	0.633	0.633
AUC	K	LB	K	-1.08	0.468	118.995	-2.2993	0.0232	0.0465
AUC	K	LB	P	-2.44	0.447	119.122	-5.46758	2.55e-07	6.8e-07
AUC	P	GIM	B	-0.162	0.0274	119.034	-5.89499	3.58e-08	7.16e-08
AUC	P	GIM	C	0.466	0.0274	119.034	17.0156	1.15e-33	9.18e-33
AUC	P	GIM	K	-0.172	0.0267	119.027	-6.44281	2.6e-09	1.04e-08
AUC	P	GIM	P	0.168	0.0274	119.034	6.13791	1.13e-08	3.02e-08
AUC	P	LB	B	-0.0161	0.0267	119.027	-0.602782	0.548	0.548
AUC	P	LB	C	0.0544	0.0274	119.033	1.9856	0.0494	0.0564
AUC	P	LB	K	0.0625	0.0267	119.027	2.34376	0.0207	0.0332
AUC	P	LB	P	0.0531	0.0267	119.027	1.99068	0.0488	0.0564

## Sheet: Table S3
Table S3: Fitness comparison in co-culture
Wilcoxon signed rank tests
wilcox.test(data$RelativeFitness, mu = 1, alternative = "two.sided")
Species1	Species2	Medium	statistic	p-value	p-value adjusted with FDR		B = B. cenocepacia
B	C	GIM	0	0.000488281	0.00175781		C = C. sakazakii
C	B	GIM	78	0.000488281	0.00175781		K = K. michiganensis
B	K	GIM	0	0.000488281	0.00175781		P = P. aeruginosa
K	B	GIM	78	0.000488281	0.00175781		LB = Luria Bertani
B	P	GIM	0	0.000976563	0.00251116		GIM = Grace's insect medium
P	B	GIM	66	0.000976563	0.00251116
C	K	GIM	3	0.00244141	0.00439453
K	C	GIM	75	0.00244141	0.00439453
C	P	GIM	78	0.000488281	0.00175781
P	C	GIM	0	0.000488281	0.00175781
K	P	GIM	28	0.015625	0.01875
P	K	GIM	0	0.015625	0.01875
B	C	LB	0	0.000976563	0.00251116
C	B	LB	66	0.000976563	0.00251116
B	K	LB	0	0.00195312	0.00390625
K	B	LB	55	0.00195312	0.00390625
B	P	LB	0	0.00390625	0.00540865
P	B	LB	45	0.00390625	0.00540865
C	K	LB	0	0.00390625	0.00540865
K	C	LB	45	0.00390625	0.00540865
C	P	LB	0	0.000488281	0.00175781
P	C	LB	78	0.000488281	0.00175781
K	P	LB	54	0.266113	0.273717
P	K	LB	24	0.266113	0.273717
B	C	In vivo	78	0.000488281	0.00175781
C	B	In vivo	0	0.000488281	0.00175781
B	K	In vivo	35	0.164062	0.178977
K	B	In vivo	13	0.300781	0.300781
B	P	In vivo	0	0.00390625	0.00540865
P	B	In vivo	45	0.00390625	0.00540865
C	K	In vivo	0	0.00915169	0.0117665
K	C	In vivo	45	0.00915169	0.0117665
C	P	In vivo	0	0.00195312	0.00390625
P	C	In vivo	55	0.00195312	0.00390625
K	P	In vivo	9	0.128906	0.14502
P	K	In vivo	36	0.128906	0.14502

## Sheet: Table S4
Table S4: Rank order calculations across monoculture, supernatant assays, co-cultures, and in vivo data
(A) Monoculture										SN = Supernatant
Use raw data from Fig. 1 Curve Fits (see raw data file).
Calculation steps for rank order:
		1	Take the median across Species, Medium, and growth parameter (mu, AUC, 1/Tmid).
		2	Rescale data to get it from -1 to 1 across Medium and growth parameter (mu, AUC, 1/Tmid).
(B) Supernatant assays
Use relative values of the raw data from Fig. 2 Curve fits (see raw data file); labelled MU.rel, AUC.rel, G.rel (G = 1/Tmid).
Calculation steps for rank order:
		1	Take the median across Species, Medium (LB or GIM), the species grown to make SN (i.e. one of the three others), and growth parameter (mu, AUC, 1/Tmid).
		2	Center values around 1 with the function "center" from the package "datawizard", i.e. all values <1 will be negative and all values >1 will be positive.
		3	Sum up all values per SN effect to get the effect a species' SN has on all other species combined.
		4	Rescale data to get it from -1 to 1 across Medium and growth parameter (mu, AUC, 1/Tmid).
(C) Co-culture assays & in vivo
For the raw data of the in vivo results shown below, please refer to Schmitz et al. (2023).
Effects ON all other species stepwise procedure:
1	Given that each relative fitness value can be expressed from the perspective of the winner or the loser (resulting in reciprocal values), we followed a stepwise process to avoid double counting of fitness values.
2	We started with the weakest species and summed up all its relative fitness effects in competition with the three other species.
3	Then we moved to the second (and third) weakest species and repeated the procedure leaving out any fitness effects that were already accounted for before.
4	For the final two species, we only considered their effect on each other.
5	The bold boxes in the table below make up the final values given in the smaller table on the right.
Example: GIM
1	Visually examining Fig. 3, B is most negatively affected by all other species.
2	Thus, the overall relative fitness of B is calculated by summing up all relative fitness effects it has on the other three species C, K, and P in column ReativeFitness_Stepwise (E…-E...).
3	Fig. 3 shows that the second weakest species is P. Since we already accounted for B, we only sum up P's effect on C and K (E..-E..) for the ReativeFitness_Stepwise.
4	The final two species are C and K. Here, we only use their relative fitness effect on each other.
5	This gives us four final values (see small table on right), one for each species using this stepwise procedure.
Species1	Species2	Medium	ReativeFitness_Stepwise	RelativeFitness
C	B	GIM	1.10317e+06	2237.25		Counted toward the final value of Species2 (following stepwise procedure)
K	B	GIM		6122.86		Not counted
P	B	GIM		1094812		Strongest effect ON other species out of all four species for a treatment (GIM, LB, or in vivo)
B	C	GIM	2.24536	0.000482159
K	C	GIM		2.24536
P	C	GIM		0.101751
B	K	GIM	0.499022	0.000165341
C	K	GIM		0.499022
P	K	GIM		0.0118694
B	P	GIM	94.0809	9.13399e-07
C	P	GIM		9.8307
K	P	GIM		84.2502		FINAL VALUES (from column "ReativeFitness_Stepwise")
C	B	In vivo	15.24	0.000966094		Species2	Medium	RelFit_Stepwise
K	B	In vivo		0.989693		B	GIM	1.10317e+06
P	B	In vivo		15.24		C	GIM	2.24536
B	C	In vivo	3.63751e+08	1035.1		K	GIM	0.499022
K	C	In vivo		270.891		P	GIM	94.0809
P	C	In vivo		363750000		B	In vivo	15.24
B	K	In vivo	3.25056	2.62377		C	In vivo	3.63751e+08
C	K	In vivo		0.00370266		K	In vivo	3.25056
P	K	In vivo		0.626789		P	In vivo	0.0656168
B	P	In vivo	0.0656168	0.0656168		B	LB	3.93e+09
C	P	In vivo		4.42249e-09		C	LB	1.585e+09
K	P	In vivo		2.52331		K	LB	0.766827
C	B	LB	3.93e+09	105.602		P	LB	1.31651
K	B	LB		200.361
P	B	LB		3930000000
B	C	LB	1.585e+09	0.0094695
K	C	LB		4.65789
P	C	LB		1585000000
B	K	LB	0.766827	0.00499653
C	K	LB		0.214689
P	K	LB		0.766827
B	P	LB	1.31651	2.54453e-10
C	P	LB		6.31424e-10
K	P	LB		1.31651

## Sheet: Table S5
Table S6: Growth differences in 3- and 4-species communities
Pairwise comparisons using Wilcoxon signed rank exact test
pairwise.wilcox.test(data$CFU, data$Species, paired = TRUE, p.adjust.method = "fdr")
Mix	Species1	Species2	p-value adjustment: FDR
BCK	B	C	0.0059		B = B. cenocepacia
BCK	B	K	0.0059		C = C. sakazakii
BCK	C	K	0.0117		K = K. michiganensis
BCKP	B	C	0.0047		P = P. aeruginosa
BCKP	B	K	0.0047		FDR = False discovery rate
BCKP	B	P	0.0047
BCKP	C	K	0.0195
BCKP	C	P	0.0047
BCKP	K	P	0.0047
BCP	B	C	0.0039
BCP	B	P	0.0039
BCP	C	P	0.0039
BKP	B	K	0.0039
BKP	B	P	0.0039
BKP	K	P	0.0039
CKP	C	K	0.0078
CKP	C	P	0.0059
CKP	K	P	0.0059
